# Supplementary material for: Focal persistence and phylodynamics of Heartland virus in Georgia
Source: Virus Evol. 2025 Aug 23;11(1):veaf064. doi: 10.1093/ve/veaf064 (PMC12456176; doi:10.1093/ve/veaf064)
Supplement: HRTVFocalPersistenceSupplemental_Tables_veaf064 [file hrtvfocalpersistencesupplemental_tables_veaf064.xlsx]

## Sheet: S1 Multiplex amplicon primers
Supplemental Table S1. Primer sequences HRTV multiplex amplicon sequencing
L segment					M segment					S segment
Primer Name	HRTV-specific primer sequence	Fusion primer* sequence	Pool	Primer volume added to pool (of 100 uM stock)	Primer Name	HRTV-specific primer sequence	Fusion primer sequence	Pool	Primer volume added to pool (of 100 uM stock)	Primer Name	HRTV-specific primer sequence	Fusion primer sequence	Pool	Primer volume added to pool (of 100 uM stock)
HRTV_L_1_FWD	TCCAGATGAATTTAGAAGCTCTTTGC	TCGTCGGCAGCGTCAGATGTGTATAAGAGACAGTCCAGATGAATTTAGAAGCTCTTTGC	1	4	HRTV_M_1_FWD	ATCCACTGAGATGATTGTCCCG	TCGTCGGCAGCGTCAGATGTGTATAAGAGACAGATCCACTGAGATGATTGTCCCG	1	6	HRTV_S_1_FWD	ACACAAAGAACCCCTTGAATTATCAA	TCGTCGGCAGCGTCAGATGTGTATAAGAGACAGACACAAAGAACCCCTTGAATTATCAA	1	3
HRTV_L_1_REV	CCAGAGAAAGTGAAGTCATGATTTATCT	GTCTCGTGGGCTCGGAGATGTGTATAAGAGACAGCCAGAGAAAGTGAAGTCATGATTTATCT	1	4	HRTV_M_1_REV	GGAAACACTTGGTCTTCCCTTC	GTCTCGTGGGCTCGGAGATGTGTATAAGAGACAGGGAAACACTTGGTCTTCCCTTC	1	6	HRTV_S_1_REV	CAAGAAGTTGCTCAACAGCTGG	GTCTCGTGGGCTCGGAGATGTGTATAAGAGACAGCAAGAAGTTGCTCAACAGCTGG	1	3
HRTV_L_2_FWD	GCTAGGATCCTCGATCAATGCA	TCGTCGGCAGCGTCAGATGTGTATAAGAGACAGGCTAGGATCCTCGATCAATGCA	2	1	HRTV_M_2_FWD	TTGGACATGTCACAAGCTGGTT	TCGTCGGCAGCGTCAGATGTGTATAAGAGACAGTTGGACATGTCACAAGCTGGTT	2	4	HRTV_S_2_FWD	CCTTCACCAATACTGTCTGGCT	TCGTCGGCAGCGTCAGATGTGTATAAGAGACAGCCTTCACCAATACTGTCTGGCT	2	2
HRTV_L_2_REV	CGATAAGCAGCCTCAAGTCCTC	GTCTCGTGGGCTCGGAGATGTGTATAAGAGACAGCGATAAGCAGCCTCAAGTCCTC	2	1	HRTV_M_2_REV	CCCAGCCTTTGTAACCGTTGTA	GTCTCGTGGGCTCGGAGATGTGTATAAGAGACAGCCCAGCCTTTGTAACCGTTGTA	2	4	HRTV_S_2_REV	TCCTGTGGAAGAAACCTCTCCA	GTCTCGTGGGCTCGGAGATGTGTATAAGAGACAGTCCTGTGGAAGAAACCTCTCCA	2	2
HRTV_L_3_FWD	CCACACAAGACTAGATGGAACAGT	TCGTCGGCAGCGTCAGATGTGTATAAGAGACAGCCACACAAGACTAGATGGAACAGT	1	2	HRTV_M_3_FWD	GGCTGGAGACACAGACATGATT	TCGTCGGCAGCGTCAGATGTGTATAAGAGACAGGGCTGGAGACACAGACATGATT	1	6	HRTV_S_3_FWD	CTTCTCCCTCAAGAACACCTGG	TCGTCGGCAGCGTCAGATGTGTATAAGAGACAGCTTCTCCCTCAAGAACACCTGG	1	1.5
HRTV_L_3_REV	TTTGCCACACAGAACCTGAACA	GTCTCGTGGGCTCGGAGATGTGTATAAGAGACAGTTTGCCACACAGAACCTGAACA	1	2	HRTV_M_3_REV	GGGAACTCACTTTGACTCAAGCT	GTCTCGTGGGCTCGGAGATGTGTATAAGAGACAGGGGAACTCACTTTGACTCAAGCT	1	6	HRTV_S_3_REV	GAGACCCCTAACACGCAAAAGT	GTCTCGTGGGCTCGGAGATGTGTATAAGAGACAGGAGACCCCTAACACGCAAAAGT	1	1.5
HRTV_L_4_FWD	TGTTAGTGCATCTGGTGTTCTCA	TCGTCGGCAGCGTCAGATGTGTATAAGAGACAGTGTTAGTGCATCTGGTGTTCTCA	2	2	HRTV_M_4_FWD	GAAGTGGTCTGTCAGAGAGGGA	TCGTCGGCAGCGTCAGATGTGTATAAGAGACAGGAAGTGGTCTGTCAGAGAGGGA	2	1.5	HRTV_S_4_FWD	CAATAATGGACGTGGCTCTCCT	TCGTCGGCAGCGTCAGATGTGTATAAGAGACAGCAATAATGGACGTGGCTCTCCT	2	3
HRTV_L_4_REV	TTCTGAGCATCTCAATGTCAGAGT	GTCTCGTGGGCTCGGAGATGTGTATAAGAGACAGTTCTGAGCATCTCAATGTCAGAGT	2	2	HRTV_M_4_REV	GACCCACCTTGAAGCACACAAA	GTCTCGTGGGCTCGGAGATGTGTATAAGAGACAGGACCCACCTTGAAGCACACAAA	2	1.5	HRTV_S_4_REV	GGGCAAGTCAGACAGGTACAAG	GTCTCGTGGGCTCGGAGATGTGTATAAGAGACAGGGGCAAGTCAGACAGGTACAAG	2	3
HRTV_L_5_FWD	AGCTTTCTTCACGCTTTTTGACT	TCGTCGGCAGCGTCAGATGTGTATAAGAGACAGAGCTTTCTTCACGCTTTTTGACT	1	4	HRTV_M_5_FWD	AGGTACTGATGAGAGAACACAAAACT	TCGTCGGCAGCGTCAGATGTGTATAAGAGACAGAGGTACTGATGAGAGAACACAAAACT	1	4	HRTV_S_5_FWD	ACTTTGCCATCTGGAGAGACAA	TCGTCGGCAGCGTCAGATGTGTATAAGAGACAGACTTTGCCATCTGGAGAGACAA	1	2
HRTV_L_5_REV	TCCATGAGAGCTCTAGTTTTATCT	GTCTCGTGGGCTCGGAGATGTGTATAAGAGACAGTCCATGAGAGCTCTAGTTTTATCT	1	4	HRTV_M_5_REV	TCTCACAGAGACGCCTCCATAA	GTCTCGTGGGCTCGGAGATGTGTATAAGAGACAGTCTCACAGAGACGCCTCCATAA	1	4	HRTV_S_5_REV	CTAAGGGGAGCTGGAAAGTGCT	GTCTCGTGGGCTCGGAGATGTGTATAAGAGACAGCTAAGGGGAGCTGGAAAGTGCT	1	2
HRTV_L_6_FWD	AGTGGCATGAGCACAAAAGAGA	TCGTCGGCAGCGTCAGATGTGTATAAGAGACAGAGTGGCATGAGCACAAAAGAGA	2	2	HRTV_M_6_FWD	TGCCCGTATGCAAGATAATCAAGA	TCGTCGGCAGCGTCAGATGTGTATAAGAGACAGTGCCCGTATGCAAGATAATCAAGA	2	2	HRTV_S_6_FWD	ACATTATCTGAATAAATGCCCTCTCCA	TCGTCGGCAGCGTCAGATGTGTATAAGAGACAGACATTATCTGAATAAATGCCCTCTCCA	2	3
HRTV_L_6_REV	CCAGGAAGCATCTTGACCACAA	GTCTCGTGGGCTCGGAGATGTGTATAAGAGACAGCCAGGAAGCATCTTGACCACAA	2	2	HRTV_M_6_REV	GCAGATGCACAAAAATGTGAAGC	GTCTCGTGGGCTCGGAGATGTGTATAAGAGACAGGCAGATGCACAAAAATGTGAAGC	2	2	HRTV_S_6_REV	AATGCCACCAGGATCAGCTG	GTCTCGTGGGCTCGGAGATGTGTATAAGAGACAGAATGCCACCAGGATCAGCTG	2	3
HRTV_L_7_FWD	GTCAAAACGGACACGGGATCAG	TCGTCGGCAGCGTCAGATGTGTATAAGAGACAGGTCAAAACGGACACGGGATCAG	1	1	HRTV_M_7_FWD	GGGAGGAGTCAAAATTGTAACGC	TCGTCGGCAGCGTCAGATGTGTATAAGAGACAGGGGAGGAGTCAAAATTGTAACGC	1	4	HRTV_S_7_FWD	CTGCTGCAGCCTTCACTGAG	TCGTCGGCAGCGTCAGATGTGTATAAGAGACAGCTGCTGCAGCCTTCACTGAG	1	2
HRTV_L_7_REV	GCCCTCGATGCCTTGTAATGAA	GTCTCGTGGGCTCGGAGATGTGTATAAGAGACAGGCCCTCGATGCCTTGTAATGAA	1	1	HRTV_M_7_REV	GTGGGTTTCTCAGGAACTCCTT	GTCTCGTGGGCTCGGAGATGTGTATAAGAGACAGGTGGGTTTCTCAGGAACTCCTT	1	4	HRTV_S_7_REV	GGACTTCATGGATGCCTATTCCC	GTCTCGTGGGCTCGGAGATGTGTATAAGAGACAGGGACTTCATGGATGCCTATTCCC	1	2
HRTV_L_8_FWD	TAAAATACCACAGGTTCCGGCC	TCGTCGGCAGCGTCAGATGTGTATAAGAGACAGTAAAATACCACAGGTTCCGGCC	2	3	HRTV_M_8_FWD	GGGCACTGCATATTCCCAGATG	TCGTCGGCAGCGTCAGATGTGTATAAGAGACAGGGGCACTGCATATTCCCAGATG	2	2	HRTV_S_8_FWD	AGGGTCTCTGAATTTGGCATACA	TCGTCGGCAGCGTCAGATGTGTATAAGAGACAGAGGGTCTCTGAATTTGGCATACA	2	2
HRTV_L_8_REV	TAGCCTTCTCCAACAACAGGTT	GTCTCGTGGGCTCGGAGATGTGTATAAGAGACAGTAGCCTTCTCCAACAACAGGTT	2	3	HRTV_M_8_REV	ACCCCTTCTTTGACAGTTTGGC	GTCTCGTGGGCTCGGAGATGTGTATAAGAGACAGACCCCTTCTTTGACAGTTTGGC	2	2	HRTV_S_8_REV	GCAGCAGCAATCAAGGAGTAC	GTCTCGTGGGCTCGGAGATGTGTATAAGAGACAGGCAGCAGCAATCAAGGAGTAC	2	2
HRTV_L_9_FWD	TGAACAACCTGTTAAATGACACATCT	TCGTCGGCAGCGTCAGATGTGTATAAGAGACAGTGAACAACCTGTTAAATGACACATCT	1	2.5	HRTV_M_9_FWD	TGTTTGGGGGACATGGGTTTTT	TCGTCGGCAGCGTCAGATGTGTATAAGAGACAGTGTTTGGGGGACATGGGTTTTT	1	2	HRTV_S_9_FWD	TCATTTCCAGTGGATAACCTTGGA	TCGTCGGCAGCGTCAGATGTGTATAAGAGACAGTCATTTCCAGTGGATAACCTTGGA	1	4
HRTV_L_9_REV	TGGCCAGTGCATTAATTTTTTGA	GTCTCGTGGGCTCGGAGATGTGTATAAGAGACAGTGGCCAGTGCATTAATTTTTTGA	1	2.5	HRTV_M_9_REV	TCACACCCAGAGCAAATTGAAGT	GTCTCGTGGGCTCGGAGATGTGTATAAGAGACAGTCACACCCAGAGCAAATTGAAGT	1	2	HRTV_S_9_REV	ATTTGCTCTCACCAGAGGGAA	GTCTCGTGGGCTCGGAGATGTGTATAAGAGACAGATTTGCTCTCACCAGAGGGAA	1	4
HRTV_L_10_FWD	TAGCTCAGGAATTGGCAAGTGC	TCGTCGGCAGCGTCAGATGTGTATAAGAGACAGTAGCTCAGGAATTGGCAAGTGC	2	2	HRTV_M_10_FWD	GACAAGGTTATGGCCCAAGAGG	TCGTCGGCAGCGTCAGATGTGTATAAGAGACAGGACAAGGTTATGGCCCAAGAGG	2	2	HRTV_S_10_FWD	CATCCTCTCAGCGCCTTTCTTA	TCGTCGGCAGCGTCAGATGTGTATAAGAGACAGCATCCTCTCAGCGCCTTTCTTA	2	3
HRTV_L_10_REV	AGATTTGTCAGCTTGCACGTCT	GTCTCGTGGGCTCGGAGATGTGTATAAGAGACAGAGATTTGTCAGCTTGCACGTCT	2	2	HRTV_M_10_REV	TGATCTTGAGGCACTTAGAGTCTG	GTCTCGTGGGCTCGGAGATGTGTATAAGAGACAGTGATCTTGAGGCACTTAGAGTCTG	2	2	HRTV_S_10_REV	GCATGACTGACTGGTCTGCAAT	GTCTCGTGGGCTCGGAGATGTGTATAAGAGACAGGCATGACTGACTGGTCTGCAAT	2	3
HRTV_L_11_FWD	TCACAGACACAATTGATGCGGG	TCGTCGGCAGCGTCAGATGTGTATAAGAGACAGTCACAGACACAATTGATGCGGG	1	2	HRTV_M_11_FWD	TTGCTCCCAGCTGTTAATCCA	TCGTCGGCAGCGTCAGATGTGTATAAGAGACAGTTGCTCCCAGCTGTTAATCCA	1	2
HRTV_L_11_REV	CGTGAGAGTGACAAGCTCTTCT	GTCTCGTGGGCTCGGAGATGTGTATAAGAGACAGCGTGAGAGTGACAAGCTCTTCT	1	2	HRTV_M_11_REV	CAGCCCTGTCCATCCTGTTT	GTCTCGTGGGCTCGGAGATGTGTATAAGAGACAGCAGCCCTGTCCATCCTGTTT	1	2
HRTV_L_12_FWD	CTCAGGGAACAAGTGGCAATCA	TCGTCGGCAGCGTCAGATGTGTATAAGAGACAGCTCAGGGAACAAGTGGCAATCA	2	2	HRTV_M_12_FWD	GTGACTGTCAATCTGGGTGTCC	TCGTCGGCAGCGTCAGATGTGTATAAGAGACAGGTGACTGTCAATCTGGGTGTCC	2	1
HRTV_L_12_REV	CATCTCTTGCCACAATGGGGAA	GTCTCGTGGGCTCGGAGATGTGTATAAGAGACAGCATCTCTTGCCACAATGGGGAA	2	2	HRTV_M_12_REV	GTCTTAACCTCTCCTGATGGCA	GTCTCGTGGGCTCGGAGATGTGTATAAGAGACAGGTCTTAACCTCTCCTGATGGCA	2	1
HRTV_L_13_FWD	GCGAACAAAGCTTCAAGTGTTTT	TCGTCGGCAGCGTCAGATGTGTATAAGAGACAGGCGAACAAAGCTTCAAGTGTTTT	1	2	HRTV_M_13_FWD	AATCGTGTCTGGAAGGTGTCAC	TCGTCGGCAGCGTCAGATGTGTATAAGAGACAGAATCGTGTCTGGAAGGTGTCAC	1	1
HRTV_L_13_REV	TCTCAGCCTCAATCTCAACAATCT	GTCTCGTGGGCTCGGAGATGTGTATAAGAGACAGTCTCAGCCTCAATCTCAACAATCT	1	2	HRTV_M_13_REV	CACATTTCCCATTATGGCGTGC	GTCTCGTGGGCTCGGAGATGTGTATAAGAGACAGCACATTTCCCATTATGGCGTGC	1	1
HRTV_L_14_FWD	AAAAACAAAGAAGAGTCGACCGAG	TCGTCGGCAGCGTCAGATGTGTATAAGAGACAGAAAAACAAAGAAGAGTCGACCGAG	2	1	HRTV_M_14_FWD	TGAAAGAGATGGGAACTGGGAT	TCGTCGGCAGCGTCAGATGTGTATAAGAGACAGTGAAAGAGATGGGAACTGGGAT	2	2
HRTV_L_14_REV	TGAGCCCAGTTCTTTAAGGACTC	GTCTCGTGGGCTCGGAGATGTGTATAAGAGACAGTGAGCCCAGTTCTTTAAGGACTC	2	1	HRTV_M_14_REV	ACCCCAGAAATTGTTGCCGG	GTCTCGTGGGCTCGGAGATGTGTATAAGAGACAGACCCCAGAAATTGTTGCCGG	2	2
HRTV_L_15_FWD	GCATGCATATCTCTTGAGAAGGAGA	TCGTCGGCAGCGTCAGATGTGTATAAGAGACAGGCATGCATATCTCTTGAGAAGGAGA	1	2	HRTV_M_15_FWD	AGGGTTGATGATGCTGTGTGTT	TCGTCGGCAGCGTCAGATGTGTATAAGAGACAGAGGGTTGATGATGCTGTGTGTT	1	1
HRTV_L_15_REV	TGACCTGCAGCATCAACATACC	GTCTCGTGGGCTCGGAGATGTGTATAAGAGACAGTGACCTGCAGCATCAACATACC	1	2	HRTV_M_15_REV	ACCAGAGACGTTTGTTATCTCACC	GTCTCGTGGGCTCGGAGATGTGTATAAGAGACAGACCAGAGACGTTTGTTATCTCACC	1	1
HRTV_L_16_FWD	CATAGGTCCAAACTCCTAGAAAAGATG	TCGTCGGCAGCGTCAGATGTGTATAAGAGACAGCATAGGTCCAAACTCCTAGAAAAGATG	2	2	HRTV_M_16_FWD	TGTCATTCAGAGGGATGAGGCT	TCGTCGGCAGCGTCAGATGTGTATAAGAGACAGTGTCATTCAGAGGGATGAGGCT	2	2
HRTV_L_16_REV	GGGTTAGCTATTGTTTCATGTGGG	GTCTCGTGGGCTCGGAGATGTGTATAAGAGACAGGGGTTAGCTATTGTTTCATGTGGG	2	2	HRTV_M_16_REV	CAGTTTTGATGAGTGGCCACCA	GTCTCGTGGGCTCGGAGATGTGTATAAGAGACAGCAGTTTTGATGAGTGGCCACCA	2	2
HRTV_L_17_FWD	TGCAAGGCTTGTCCAATTTGGA	TCGTCGGCAGCGTCAGATGTGTATAAGAGACAGTGCAAGGCTTGTCCAATTTGGA	1	4	HRTV_M_17_FWD	AGGCCTCACATGAGCTTTGATA	TCGTCGGCAGCGTCAGATGTGTATAAGAGACAGAGGCCTCACATGAGCTTTGATA	1	2
HRTV_L_17_REV	AACCTATGGAACTTTGCTGGCA	GTCTCGTGGGCTCGGAGATGTGTATAAGAGACAGAACCTATGGAACTTTGCTGGCA	1	4	HRTV_M_17_REV	GCCAGCAGAACCCCTATAATCC	GTCTCGTGGGCTCGGAGATGTGTATAAGAGACAGGCCAGCAGAACCCCTATAATCC	1	2
HRTV_L_18_FWD	TGGAGTCAGGGTCATTATACAACC	TCGTCGGCAGCGTCAGATGTGTATAAGAGACAGTGGAGTCAGGGTCATTATACAACC	2	2	HRTV_M_18_FWD	TAGACTGGCTCAACGCACTGTT	TCGTCGGCAGCGTCAGATGTGTATAAGAGACAGTAGACTGGCTCAACGCACTGTT	2	3
HRTV_L_18_REV	ATGTGGCTCCTTGAGTCATCCA	GTCTCGTGGGCTCGGAGATGTGTATAAGAGACAGATGTGGCTCCTTGAGTCATCCA	2	2	HRTV_M_18_REV	ACCCACCCATTATCATTCATGCC	GTCTCGTGGGCTCGGAGATGTGTATAAGAGACAGACCCACCCATTATCATTCATGCC	2	3
HRTV_L_19_FWD	TCAGAAAACTGATGATGACTTCAGGA	TCGTCGGCAGCGTCAGATGTGTATAAGAGACAGTCAGAAAACTGATGATGACTTCAGGA	1	2
HRTV_L_19_REV	TCAGAGCCTTCTAAAACATCTATAGCT	GTCTCGTGGGCTCGGAGATGTGTATAAGAGACAGTCAGAGCCTTCTAAAACATCTATAGCT	1	2
HRTV_L_20_FWD	GCGTCCAAAGTTTTTACAAGGCA	TCGTCGGCAGCGTCAGATGTGTATAAGAGACAGGCGTCCAAAGTTTTTACAAGGCA	2	4
HRTV_L_20_REV	ATAAGGTATTTACTGTTGACTTCTCAGAG	GTCTCGTGGGCTCGGAGATGTGTATAAGAGACAGATAAGGTATTTACTGTTGACTTCTCAGAG	2	4
HRTV_L_21_FWD	ACAGCCAACTTGCTATACTCAGT	TCGTCGGCAGCGTCAGATGTGTATAAGAGACAGACAGCCAACTTGCTATACTCAGT	1	1.5
HRTV_L_21_REV	ATGATGAACCCCCTTCAAGACA	GTCTCGTGGGCTCGGAGATGTGTATAAGAGACAGATGATGAACCCCCTTCAAGACA	1	1.5
HRTV_L_22_FWD	TCTGATTCAGAAGCCCTGGCAA	TCGTCGGCAGCGTCAGATGTGTATAAGAGACAGTCTGATTCAGAAGCCCTGGCAA	2	1.5
HRTV_L_22_REV	TAAATCCAGCTCCCCCTGCAAA	GTCTCGTGGGCTCGGAGATGTGTATAAGAGACAGTAAATCCAGCTCCCCCTGCAAA	2	1.5
HRTV_L_23_FWD	GGGACATTTGTAGGGATGCTGA	TCGTCGGCAGCGTCAGATGTGTATAAGAGACAGGGGACATTTGTAGGGATGCTGA	1	2.2
HRTV_L_23_REV	CCAGTAGATCATTACAGAGTGGCTT	GTCTCGTGGGCTCGGAGATGTGTATAAGAGACAGCCAGTAGATCATTACAGAGTGGCTT	1	2.2
HRTV_L_24_FWD	CCAAGGGGGATGCAGATTACAG	TCGTCGGCAGCGTCAGATGTGTATAAGAGACAGCCAAGGGGGATGCAGATTACAG	2	2
HRTV_L_24_REV	CTGAAGCTGGAAGTGACACCTG	GTCTCGTGGGCTCGGAGATGTGTATAAGAGACAGCTGAAGCTGGAAGTGACACCTG	2	2
HRTV_L_25_FWD	ATAGGAGGCCTGAGAACAAGC	TCGTCGGCAGCGTCAGATGTGTATAAGAGACAGATAGGAGGCCTGAGAACAAGC	1	1
HRTV_L_25_REV	GCCTTCCTTGATTCCTCTCAGC	GTCTCGTGGGCTCGGAGATGTGTATAAGAGACAGGCCTTCCTTGATTCCTCTCAGC	1	1
HRTV_L_26_FWD	TACACTGCATCAATCCACGGTA	TCGTCGGCAGCGTCAGATGTGTATAAGAGACAGTACACTGCATCAATCCACGGTA	2	2
HRTV_L_26_REV	AACCACATCTCTGCAATGAGGT	GTCTCGTGGGCTCGGAGATGTGTATAAGAGACAGAACCACATCTCTGCAATGAGGT	2	2
HRTV_L_27_FWD	AAGTTTGTTGTGAGAGAAAGGAACA	TCGTCGGCAGCGTCAGATGTGTATAAGAGACAGAAGTTTGTTGTGAGAGAAAGGAACA	1	1.5
HRTV_L_27_REV	TGTGCAATGAAATTCCTGAATTGAAC	GTCTCGTGGGCTCGGAGATGTGTATAAGAGACAGTGTGCAATGAAATTCCTGAATTGAAC	1	1.5
HRTV_L_28_FWD	GCACTGACCATAAAGAAACACTGGA	TCGTCGGCAGCGTCAGATGTGTATAAGAGACAGGCACTGACCATAAAGAAACACTGGA	2	1.5
HRTV_L_28_REV	TTTGCTCATCAGTGTAAGGGCC	GTCTCGTGGGCTCGGAGATGTGTATAAGAGACAGTTTGCTCATCAGTGTAAGGGCC	2	1.5
HRTV_L_29_FWD	CCCAGGTTTCATTTTGGACTCCA	TCGTCGGCAGCGTCAGATGTGTATAAGAGACAGCCCAGGTTTCATTTTGGACTCCA	1	1.4
HRTV_L_29_REV	ATTGACCCTCCTCTCTGCTCAA	GTCTCGTGGGCTCGGAGATGTGTATAAGAGACAGATTGACCCTCCTCTCTGCTCAA	1	1.4
HRTV_L_30_FWD	GCTGCTGAGGTTGTGAAGAGAT	TCGTCGGCAGCGTCAGATGTGTATAAGAGACAGGCTGCTGAGGTTGTGAAGAGAT	2	1.2
HRTV_L_30_REV	CCAGTTCGATGAACCATCACCA	GTCTCGTGGGCTCGGAGATGTGTATAAGAGACAGCCAGTTCGATGAACCATCACCA	2	1.2
HRTV_L_31_FWD	AAGGGGAAAGGTGTTTGGTCAG	TCGTCGGCAGCGTCAGATGTGTATAAGAGACAGAAGGGGAAAGGTGTTTGGTCAG	1	1.2
HRTV_L_31_REV	CACCCTTCTACCCTTGAAGCTG	GTCTCGTGGGCTCGGAGATGTGTATAAGAGACAGCACCCTTCTACCCTTGAAGCTG	1	1.2
HRTV_L_32_FWD	TAACATCAAGCTTTCGGGGTCA	TCGTCGGCAGCGTCAGATGTGTATAAGAGACAGTAACATCAAGCTTTCGGGGTCA	2	1.2
HRTV_L_32_REV	GGATGCTGCAGACTCTGAGATG	GTCTCGTGGGCTCGGAGATGTGTATAAGAGACAGGGATGCTGCAGACTCTGAGATG	2	1.2
HRTV_L_33_FWD	CTTCAAGAGGACCGAGTCATGA	TCGTCGGCAGCGTCAGATGTGTATAAGAGACAGCTTCAAGAGGACCGAGTCATGA	1	2
HRTV_L_33_REV	CCTTGAAAATGTTCCCCATGGC	GTCTCGTGGGCTCGGAGATGTGTATAAGAGACAGCCTTGAAAATGTTCCCCATGGC	1	2
HRTV_L_34_FWD	GGAATCAGGCAGCAAGAGTTCT	TCGTCGGCAGCGTCAGATGTGTATAAGAGACAGGGAATCAGGCAGCAAGAGTTCT	2	2
HRTV_L_34_REV	TCAATGTCTAGGTCCCCTTCCA	GTCTCGTGGGCTCGGAGATGTGTATAAGAGACAGTCAATGTCTAGGTCCCCTTCCA	2	2
HRTV_L_35_FWD	ACAAGTCAGGAGTTGGTGGATA	TCGTCGGCAGCGTCAGATGTGTATAAGAGACAGACAAGTCAGGAGTTGGTGGATA	1	2
HRTV_L_35_REV	CCTGCAACCATCTTTTCCAAGG	GTCTCGTGGGCTCGGAGATGTGTATAAGAGACAGCCTGCAACCATCTTTTCCAAGG	1	2
HRTV_L_36_FWD	TGGTGATACTCAGTCAGTCAGGA	TCGTCGGCAGCGTCAGATGTGTATAAGAGACAGTGGTGATACTCAGTCAGTCAGGA	2	1.5
HRTV_L_36_REV	AGACAGCAGAGTCACTTCACCT	GTCTCGTGGGCTCGGAGATGTGTATAAGAGACAGAGACAGCAGAGTCACTTCACCT	2	1.5
* fusion primers are the HRTV-specific primers with either 5’TCGTCGGCAGCGTCAGATGTGTATAAGAGACAG3’ (forward primers) or 5’GTCTCGTGGGCTCGGAGATGTGTATAAGAGACAG3’ (reverse primers) appended to the 5' end of the HRTV-specific primer

## Sheet: S2 Primer bed files
Supplemental Table S1. Primer sequences HRTV multiplex amplicon sequencing
L segment (reference)						M segment (reference)						S segment (reference)
HRTV_L	12	37	HRTV_L_1_FWD	1	+	HRTV_M	41	62	HRTV_M_1_FWD	1	+	HRTV_S	3	28	HRTV_S_1_FWD	1	+
HRTV_L	182	204	HRTV_L_2_FWD	2	+	HRTV_M	217	238	HRTV_M_2_FWD	2	+	HRTV_S	195	216	HRTV_S_2_FWD	2	+
HRTV_L	246	273	HRTV_L_1_REV	1	-	HRTV_M	278	299	HRTV_M_1_REV	1	-	HRTV_S	254	275	HRTV_S_1_REV	1	-
HRTV_L	358	381	HRTV_L_3_FWD	1	+	HRTV_M	389	410	HRTV_M_3_FWD	1	+	HRTV_S	382	403	HRTV_S_3_FWD	1	+
HRTV_L	423	444	HRTV_L_2_REV	2	-	HRTV_M	459	480	HRTV_M_2_REV	2	-	HRTV_S	428	449	HRTV_S_2_REV	2	-
HRTV_L	529	551	HRTV_L_4_FWD	2	+	HRTV_M	585	606	HRTV_M_4_FWD	2	+	HRTV_S	567	588	HRTV_S_4_FWD	2	+
HRTV_L	591	612	HRTV_L_3_REV	1	-	HRTV_M	642	664	HRTV_M_3_REV	1	-	HRTV_S	601	622	HRTV_S_3_REV	1	-
HRTV_L	700	722	HRTV_L_5_FWD	1	+	HRTV_M	766	791	HRTV_M_5_FWD	1	+	HRTV_S	684	705	HRTV_S_5_FWD	1	+
HRTV_L	756	779	HRTV_L_4_REV	2	-	HRTV_M	822	844	HRTV_M_4_REV	2	-	HRTV_S	781	802	HRTV_S_4_REV	2	-
HRTV_L	881	902	HRTV_L_6_FWD	2	+	HRTV_M	935	958	HRTV_M_6_FWD	2	+	HRTV_S	814	840	HRTV_S_6_FWD	2	+
HRTV_L	937	959	HRTV_L_5_REV	1	-	HRTV_M	1007	1028	HRTV_M_5_REV	1	-	HRTV_S	910	931	HRTV_S_5_REV	1	-
HRTV_L	1052	1073	HRTV_L_7_FWD	1	+	HRTV_M	1115	1135	HRTV_M_7_FWD	1	+	HRTV_S	1028	1047	HRTV_S_7_FWD	1	+
HRTV_L	1106	1127	HRTV_L_6_REV	2	-	HRTV_M	1185	1207	HRTV_M_6_REV	2	-	HRTV_S	1093	1112	HRTV_S_6_REV	2	-
HRTV_L	1233	1254	HRTV_L_8_FWD	2	+	HRTV_M	1320	1341	HRTV_M_8_FWD	2	+	HRTV_S	1146	1168	HRTV_S_8_FWD	2	+
HRTV_L	1285	1306	HRTV_L_7_REV	1	-	HRTV_M	1360	1382	HRTV_M_7_REV	1	-	HRTV_S	1232	1254	HRTV_S_7_REV	1	-
HRTV_L	1410	1435	HRTV_L_9_FWD	1	+	HRTV_M	1490	1511	HRTV_M_9_FWD	1	+	HRTV_S	1313	1336	HRTV_S_9_FWD	1	+
HRTV_L	1466	1487	HRTV_L_8_REV	2	-	HRTV_M	1551	1572	HRTV_M_8_REV	2	-	HRTV_S	1371	1391	HRTV_S_8_REV	2	-
HRTV_L	1586	1606	HRTV_L_10_FWD	2	+	HRTV_M	1660	1681	HRTV_M_10_FWD	2	+	HRTV_S	1497	1518	HRTV_S_10_FWD	2	+
HRTV_L	1644	1666	HRTV_L_9_REV	1	-	HRTV_M	1731	1753	HRTV_M_9_REV	1	-	HRTV_S	1549	1569	HRTV_S_9_REV	1	-
HRTV_L	1767	1788	HRTV_L_11_FWD	1	+	HRTV_M	1839	1859	HRTV_M_11_FWD	1	+	HRTV_S	1726	1747	HRTV_S_10_REV	2	-
HRTV_L	1821	1842	HRTV_L_10_REV	2	-	HRTV_M	1900	1923	HRTV_M_10_REV	2	-
HRTV_L	1937	1958	HRTV_L_12_FWD	2	+	HRTV_M	2022	2044	HRTV_M_12_FWD	2	+
HRTV_L	1993	2014	HRTV_L_11_REV	1	-	HRTV_M	2084	2103	HRTV_M_11_REV	1	-
HRTV_L	2098	2120	HRTV_L_13_FWD	1	+	HRTV_M	2211	2232	HRTV_M_13_FWD	1	+
HRTV_L	2168	2189	HRTV_L_12_REV	2	-	HRTV_M	2275	2296	HRTV_M_12_REV	2	-
HRTV_L	2282	2305	HRTV_L_14_FWD	2	+	HRTV_M	2401	2422	HRTV_M_14_FWD	2	+
HRTV_L	2334	2357	HRTV_L_13_REV	1	-	HRTV_M	2453	2474	HRTV_M_13_REV	1	-
HRTV_L	2433	2457	HRTV_L_15_FWD	1	+	HRTV_M	2565	2586	HRTV_M_15_FWD	1	+
HRTV_L	2511	2533	HRTV_L_14_REV	2	-	HRTV_M	2634	2653	HRTV_M_14_REV	2	-
HRTV_L	2624	2650	HRTV_L_16_FWD	2	+	HRTV_M	2737	2758	HRTV_M_16_FWD	2	+
HRTV_L	2679	2700	HRTV_L_15_REV	1	-	HRTV_M	2790	2813	HRTV_M_15_REV	1	-
HRTV_L	2800	2821	HRTV_L_17_FWD	1	+	HRTV_M	2940	2961	HRTV_M_17_FWD	1	+
HRTV_L	2857	2880	HRTV_L_16_REV	2	-	HRTV_M	2996	3017	HRTV_M_16_REV	2	-
HRTV_L	2981	3004	HRTV_L_18_FWD	2	+	HRTV_M	3138	3158	HRTV_M_18_FWD	2	+
HRTV_L	3033	3054	HRTV_L_17_REV	1	-	HRTV_M	3178	3199	HRTV_M_17_REV	1	-
HRTV_L	3139	3164	HRTV_L_19_FWD	1	+	HRTV_M	3377	3399	HRTV_M_18_REV	2	-
HRTV_L	3206	3227	HRTV_L_18_REV	2	-
HRTV_L	3294	3316	HRTV_L_20_FWD	2	+
HRTV_L	3367	3393	HRTV_L_19_REV	1	-
HRTV_L	3461	3483	HRTV_L_21_FWD	1	+
HRTV_L	3517	3545	HRTV_L_20_REV	2	-
HRTV_L	3632	3653	HRTV_L_22_FWD	2	+
HRTV_L	3689	3710	HRTV_L_21_REV	1	-
HRTV_L	3791	3812	HRTV_L_23_FWD	1	+
HRTV_L	3863	3884	HRTV_L_22_REV	2	-
HRTV_L	3966	3987	HRTV_L_24_FWD	2	+
HRTV_L	4018	4042	HRTV_L_23_REV	1	-
HRTV_L	4134	4154	HRTV_L_25_FWD	1	+
HRTV_L	4194	4215	HRTV_L_24_REV	2	-
HRTV_L	4283	4304	HRTV_L_26_FWD	2	+
HRTV_L	4361	4382	HRTV_L_25_REV	1	-
HRTV_L	4475	4500	HRTV_L_27_FWD	1	+
HRTV_L	4560	4581	HRTV_L_26_REV	2	-
HRTV_L	4662	4686	HRTV_L_28_FWD	2	+
HRTV_L	4709	4734	HRTV_L_27_REV	1	-
HRTV_L	4834	4856	HRTV_L_29_FWD	1	+
HRTV_L	4931	4952	HRTV_L_28_REV	2	-
HRTV_L	5000	5021	HRTV_L_30_FWD	2	+
HRTV_L	5058	5079	HRTV_L_29_REV	1	-
HRTV_L	5174	5195	HRTV_L_31_FWD	1	+
HRTV_L	5233	5254	HRTV_L_30_REV	2	-
HRTV_L	5349	5370	HRTV_L_32_FWD	2	+
HRTV_L	5406	5427	HRTV_L_31_REV	1	-
HRTV_L	5531	5552	HRTV_L_33_FWD	1	+
HRTV_L	5584	5605	HRTV_L_32_REV	2	-
HRTV_L	5697	5718	HRTV_L_34_FWD	2	+
HRTV_L	5756	5777	HRTV_L_33_REV	1	-
HRTV_L	5861	5882	HRTV_L_35_FWD	1	+
HRTV_L	5931	5952	HRTV_L_34_REV	2	-
HRTV_L	6015	6037	HRTV_L_36_FWD	2	+
HRTV_L	6091	6112	HRTV_L_35_REV	1	-
HRTV_L	6298	6319	HRTV_L_36_REV	2	-

## Sheet: S3 HRTV sequencing metrics
Supplemental Table S3: HRTV sequencing metrics
							L segment			M segment			S segment
Sample	Date collected	Site	Number of ticks in pool	Life stage	RT-qPCR CT value	Total reads	Percent genome coverage (10X)	Median depth of coverage	GenBank Accession	Percent genome coverage (10X)	Median depth of coverage	GenBank Accession	Percent genome coverage (10X)	Median depth of coverage	GenBank Accession
404	2021-06-15	ST	19	Nymph	23.2	3400404	98	9419	PV446567	100	30222	PV446566	97	6997	PV446565
100	2022-05-12	ST	27	Nymph	19.9	4177222	98	13478	PV446564	100	38327	PV446563	98	16473	PV446562
187	2022-06-10	ST	28	Nymph	29.1	5039588	98	10481	PV446561	99	29697	PV446560	99	23273	PV446559
56F	2023-05-12	ST	25	Nymph	23.8	8859308	96	3256	PV446558	95	17758	PV446557	88	1452	PV446556
432R	2023-06-16	ST	5	Adult (Female)	20.1	7652798	99	8534	PV446555	96	34744	PV446554	88	19955	PV446553
642T	2023-07-19	CB	25	Nymph	25.8	9594708	96	4088	PV446552	99	55296	PV446551	90	9227	PV446550

## Sheet: S4 BETS analysis
Supplemental Table S4: Results from Bayesian Evaluation of Temporal Signal (BETS)
S segment
Substitution Model	Tip dates	Clock	Clock rate (all estimated)	Tree Prior	Clock rate prior	Popsize prior	Alpha	Steps	Chain Length per step	Pre Burn-in	Log Marginal Likelihood	Log BF
TPM3	het	ORC	0.0016226	constant population	Log normal	Log normal	0.3	200	500000	10000000	-2578.86	1.31606
TPM3	Iso	ORC	0.0016226	constant population	Log normal	Log normal	0.3	200	500000	10000000	-3093.35	515.805
TPM3	het	ORC	0.0016226	constant population	Log normal	Gamma	0.3	200	500000	10000000	-2577.54	0
TPM3	Iso	ORC	0.0016226	constant population	Log normal	Gamma	0.3	200	500000	10000000	-3491.17	913.628
TPM3	het	Strict	0.0016226	constant population	Log normal	Log normal	0.3	200	500000	10000000	-2938.75	361.203
TPM3	Iso	Strict	0.0016226	constant population	Log normal	Log normal	0.3	200	500000	10000000	-3491.33	913.783
TPM3	het	Strict	0.0016226	constant population	Log normal	Gamma	0.3	200	500000	10000000	-3091.4	513.857
TPM3	Iso	Strict	0.0016226	constant population	Log normal	Gamma	0.3	200	500000	10000000	-3216.05	638.51
M segment
Substitution Model	Tip dates	Clock	Clock rate (all estimated)	Tree Prior	Clock rate prior	Popsize prior	Alpha	Steps	Chain Length	Pre Burn-in	Marginal Likelihood	LOG BF
TPM2u+F+G4	het	ORC	0.0028166	constant population	Log normal	Log normal	0.3	200	500000	10000000	-6407.05	5.14566
TPM2u+F+G4	Iso	ORC	0.0028166	constant population	Log normal	Log normal	0.3	200	500000	10000000	-6402.02	0.121504
TPM2u+F+G4	het	ORC	0.0028166	constant population	Log normal	Log normal	0.3	200	500000	10000000	-6414.99	13.0905
TPM2u+F+G4	Iso	ORC	0.0028166	constant population	Log normal	Log normal	0.3	200	500000	10000000	-6401.9	0
TPM2u+F+G4	het	Strict	0.0028166	constant population	Log normal	Gamma	0.3	200	500000	10000000	-6435.78	33.8792
TPM2u+F+G4	Iso	Strict	0.0028166	constant population	Log normal	Gamma	0.3	200	500000	10000000	-6407.48	5.57597
TPM2u+F+G4	het	Strict	0.0028166	constant population	Log normal	Gamma	0.3	200	500000	10000000	-6443.13	41.2267
TPM2u+F+G4	Iso	Strict	0.0028166	constant population	Log normal	Gamma	0.3	200	500000	10000000	-6407.56	5.65964
L segment
Substitution Model	Tip dates	Clock	Clock rate (all estimated)	Tree Prior	Clock rate prior	Popsize prior	Alpha	Steps	Chain Length	Pre Burn-in	Marginal Likelihood	LOG BF
TIM3+F+I	het	ORC	0.0012566	constant population	Log normal	Log normal	0.3	200	500000	10000000	-11566.4	14.7603
TIM3+F+I	Iso	ORC	0.0012566	constant population	Log normal	Log normal	0.3	200	500000	10000000	-11561.6	10.0041
TIM3+F+I	het	ORC	0.0012566	constant population	Log normal	Log normal	0.3	200	500000	10000000	-11564	12.4046
TIM3+F+I	Iso	ORC	0.0012566	constant population	Log normal	Log normal	0.3	200	500000	10000000	-11562	10.3883
TIM3+F+I	het	Strict	0.0012566	constant population	Log normal	Gamma	0.3	200	500000	10000000	-11597.2	45.5509
TIM3+F+I	Iso	Strict	0.0012566	constant population	Log normal	Gamma	0.3	200	500000	10000000	-11567	15.3706
TIM3+F+I	het	Strict	0.0012566	constant population	Log normal	Gamma	0.3	200	500000	10000000	-11603.8	52.1191
TIM3+F+I	Iso	Strict	0.0012566	constant population	Log normal	Gamma	0.3	200	500000	10000000	-11551.6	0

## Sheet: S5 Model testing
Supplemental Table S5: Results from path sampling model testing for the S segment
Substitution Model	Tip dates	Clock	Clock rate (all estimated)	Tree Prior	Clock rate prior	Popsize prior	Alpha	Steps	Chain Length per step	Pre Burn-in	Log Marginal Likelihood	LOG BF
TPM3	het	ORC	0.0016226	Constant population	Log normal	Gamma	0.3	200	500000	10000000	-2577.54	0
TPM3	het	ORC	0.0016226	Extended Bayseian Skyline	Log normal	Gamma	0.3	200	500000	10000000	-3494.86	917.314
TPM3	het	ORC	0.0016226	Bayseian Skyline	Log normal	Gamma	0.3	200	500000	10000000	-3492.47	914.928

## Sheet: S6 host bloodmeal Ct values
Supplemental Table S6. CT values from host bloodmeal analysis. Results are not intended for quantitative comparison, given the differences in number of ticks per pool.
Sample Name	HRTV Status	Tick Stage (n)	Location, Year	Rabbit CT	Bird CT	Squirrel/ Chipmunk CT	Deer CT
403	-	Nymph (25)	ST, 2021	27.5	32.7	0	27.8
404	+	Nymph (19)	ST, 2021	0	41.3	0	27.2
186	-	Nymph (27)	ST, 2022	0	0	0	33.8
187	+	Nymph (28)	ST, 2022	0	0	0	40.1
99	-	Nymph (26)	ST, 2022	27.4	27.5	41.4	28.7
100	+	Nymph (27)	ST, 2022	27.4	35.7	38.3	27.6
55E	-	Nymph (25)	ST, 2023	25.7	27.8	0	30.9
56F	+	Nymph (25)	ST, 2023	30.7	30.5	38.4	28.3
432R	+	Adult (5)	ST, 2023	0	0	0	0
433S	-	Adult (5)	ST, 2023	39.5	0	0	0
641S	-	Nymph (25)	CB, 2023	0	0	42.7	32.2
642T	+	Nymph (25)	CB, 2023	0	0	0	39.9
CT=cycle threshold, averaged across duplicates.
